# Supplementary material for: A Rapid RPA-CRISPR/Cas12a Detection Method for Adulteration of Goat Milk Powder
Source: Foods. 2023 Apr 7;12(8):1569. doi: 10.3390/foods12081569 (PMC10137891; doi:10.3390/foods12081569)
Supplement: Supplementary file 1 [file foods-12-01569-s001.zip]

Archive with 1 entries (1 files):
- foods-2253963-Supplementary File.pdf
